# Supplementary material for: Knockout of a papain-like cysteine protease gene OCP enhances blast resistance in rice
Source: Front Plant Sci. 2022 Nov 30;13:1065253. doi: 10.3389/fpls.2022.1065253 (PMC9749133; doi:10.3389/fpls.2022.1065253)
Supplement: Supplementary file 1 [file DataSheet_1.zip]

Archive with 13 entries (12 files):
- raw data/
- raw data/Figure 3C  35S eYFP.lsm
- raw data/Figure 3C  35S GFP.lsm
- raw data/Figure 3C  35S OCP-eYFP.lsm
- raw data/Figure 3C  35S OCP-GFP.lsm
- raw data/Figure 4B  nYFP+cYFP-OCP.lsm
- raw data/Figure 4B  nYFP-OsRACK1A+cYFP-OCP.lsm
- raw data/Figure 4B  nYFP-OsSNAP32+cYFP-OCP.lsm
- raw data/Figure 5A  35S OCP-eYFP+35S OsRACK1A-mCherry.lsm
- raw data/Figure 5A  35S OCP-eYFP+35S OsSNAP32-mCherry.lsm
- raw data/Figure 5A  35S OsRACK1A-mCherry.lsm
- raw data/Figure 5A  35S OsSNAP32-mCherry.lsm
- raw data/raw data.xlsx
