# Supplementary material for: Knockout of a papain-like cysteine protease gene OCP enhances blast resistance in rice
Source: Front Plant Sci. 2022 Nov 30;13:1065253. doi: 10.3389/fpls.2022.1065253 (PMC9749133; doi:10.3389/fpls.2022.1065253)
Supplement: Supplementary file 1 [file DataSheet_1.zip › raw data/raw data.xlsx]

## Sheet: Figure 2
Figure 2B				Figure 2D							Figure 2E							Figure 2F
	Mean	SEM		TP309	OCP-KO1	OCP-KO2	OCP-KO3	OCP-OE#7	OCP-OE#10		TP309	OCP-KO1	OCP-KO2	OCP-KO3	OCP-OE#7	OCP-OE#10		TP309	OCP-KO1	OCP-KO2	OCP-KO3	OCP-OE#7	OCP-OE#10
TP309	1	0.02798		1	0.5	0.4	0.7	0.8	0.9		0.7	0.5	0.5	0.7	1.1	0.9		1.1	0.5	0.5	0.4	0.9	1
OCP-OE#1	1.79272	0.08823		1	0.4	0.5	0.6	0.8	1		0.9	0.6	0.4	0.5	1	0.8		0.7	0.5	0.4	0.5	0.9	0.9
OCP-OE#2	2.55936	0.07506		1.1	0.5	0.5	0.6	1.2	1		0.9	0.5	0.4	0.6	0.8	0.8		0.8	0.5	0.6	0.5	1	0.8
OCP-OE#3	3.96054	0.2054		0.7	0.5	0.6	0.7	0.8	1		0.7	0.6	0.5	0.5	0.8	0.9		0.7	0.5	0.6	0.5	0.9	0.8
OCP-OE#4	5.81943	0.32037		0.8	0.6	0.6	0.7	0.9	1		0.8	0.4	0.4	0.4	0.8	1.1		0.7	0.6	0.4	0.5	0.8	1.1
OCP-OE#5	10.9908	1.24859		0.9	0.6	0.5	0.5	1.1	1.1		1	0.5	0.5	0.5	1.2	1.2		0.7	0.4	0.4	0.4	1.2	0.7
OCP-OE#6	17.7576	0.35178		1.1	0.5	0.4	0.6	1.1	1.2		1.2	0.5	0.5	0.5	1.2	0.9		1	0.4	0.4	0.5	1	0.6
OCP-OE#7	21.5226	0.6091		1.2	0.5	0.5	0.6	0.8	1		0.9	0.5	0.4	0.6	0.7	1.3		1	0.6	0.4	0.5	0.7	0.6
OCP-OE#8	22.7501	0.94874			0.6		0.6	0.9	1.1		1.1				1.1	1.1		1	0.5	0.4	0.4	0.7	1.1
OCP-OE#9	23.6905	0.39044			0.6		0.7	0.7	1.3		1.1				0.8	1.1		1	0.5	0.6	0.4	1.1	0.7
OCP-OE#10	27.2183	1.41964			0.6			0.9			1				0.9	0.9				0.5	0.4	1.1	1.1
															1	1.1				0.6	0.5	0.9	1.2
															0.8						0.4	0.7
															0.8
															0.7

## Sheet: Figure 3
Figure 3A					Figure 3D
Tissue	Repeat 1	Repeat 2	Repeat 3
Root	16.4725	15.0998	15.688
Node	9.40304	7.52573	9.96038
Stem	0.7909	0.75944	0.66735
Seedling	28.3538	26.4951	27.2464
Panicle	1	1	1
Axillary bud	1.20371	1.27349	1.1701
Leaf	9.38549	8.54195	8.4009
Sheath	7.20041	7.93506	7.04813

## Sheet: Figure 4
Figure 4C

## Sheet: Figure 5
Figure 5D
	TP309			OCP-KO1
OsRACK1A	1	1	1	0.61188	0.54523	0.63774
OsSNAP32	1	1	1	10.4591	10.3549	11.395
Figure 5E

## Sheet: Figure 6
Gene_id	category	Gene name	Gene description	FC(OCP/TP309)	Log2FC(OCP/TP309)	Pvalue	Padjust	Significant	Regulate	TP309-1	TP309-2	TP309-3	OCP-KO1-1	OCP-KO1-2	OCP-KO1-3	average of TP309	average of OCP-KO1
Figure 6A		Figure 6A
Os03g0195100	Genes related to disease resistance	OsALD1	Putative aminotransferase, Disease resistance response against infection with rice blast fungu	2.399	1.26242	0.000128828	0.00052414	yes	up	2.59	2.9	3.33	7.68	7.85	7.99	2.94	7.84
Os03g0133400	Genes related to disease resistance	OsCEBiP	Peptidoglycan-binding Lysin subgroup domain containing protein	2.289	1.19442	1.92134e-12	2.41359e-11	yes	up	17.78	17.63	16.1	44.93	44.45	39.46	17.17	42.9467
Os01g0810300	Genes related to disease resistance	OsCML1	Similar to Calmodulin-like protein	5.003	2.32282	5.64905e-26	2.10339e-24	yes	up	11.66	8.9	8.2	50.75	50.6	52.72	9.58667	51.3567
Os02g0532500	Genes related to disease resistance	OsGLP2-1	Germin-like protein, Fungal blast and bacterial blight resistanc	2.277	1.18701	0.000333681	0.00124327	yes	up	17.59	17.05	16.42	26.31	51.04	47.4	17.02	41.5833
Os07g0129200	Genes related to disease resistance	OsPR1a	Pathogenesis-related 1a protein, Regulation of abiotic stress response	7.68	2.94104	1.13647e-11	1.31645e-10	yes	up	1.42	1.29	2.38	12.63	18	14.14	1.69667	14.9233
Os02g0437200	Genes related to disease resistance	OsSNAP32		8.1537	3.02746	3.74e-71	9.35e-69	yes	up	5.27	5.03	4.55	47.36	43.12	37.86	4.95	42.78
Os04g0401000	Genes related to disease resistance	pi21	Proline-rich protein, Blast resistanc	2.349	1.2318	1.78937e-16	3.20951e-15	yes	up	20.96	19.25	15.43	47.63	49.65	42.37	18.5467	46.55
Os12g0281600	Genes related to disease resistance	Pi42(t)	NB-ARC domain containing protein	8.825	3.14165	2.11454e-24	7.15844e-23	yes	up	0.34	0.49	0.45	4.17	4.64	3.77	0.426667	4.19333
Os12g0281300	Genes related to disease resistance	Pita	Pi-ta protein belonging to the nucleotide-binding site leucine-rich repeat (NBS-LRR) class, Rice blast resistance (Nipponbare: susceptible	7.206	2.84912	2.57928e-37	1.79861e-35	yes	up	2.86	1.88	1.34	17.99	13.45	12.66	2.02667	14.7
Os06g0286700	Genes related to disease resistance	Piz	Similar to Piz-t	3.588	1.84313	2.70635e-08	2.06505e-07	yes	up	2.14	2.18	0.64	7.07	5.74	5	1.65333	5.93667
Os04g0431700	Genes related to disease resistance	Os04g0431700	Exocyst-localized protein, Resistance to planthoppers, (Nipponbare: BPH-susceptible	3.058	1.61259	3.5963e-07	2.33705e-06	yes	up	1.65	1.56	0.59	5.32	3.67	3.25	1.26667	4.08
Os01g0287600	Genes related to disease resistance	Os01g0287600	Similar to Chitinase 10	2.855	1.51347	0.00600298	0.0163464	yes	up	0.93	1.09	0.72	1.98	2.61	3.59	0.913333	2.72667
Os11g0623800	Genes related to disease resistance	Os11g0623800	Similar to NB-ARC domain containing protein	4.596	2.20025	0.00934958	0.0240939	yes	up	0.09	0.02	0.07	0.41	0.27	0.26	0.06	0.313333
Os02g0199200	Genes related to disease resistance	Os02g0199200	Disease resistance protein domain containing protein	3.199	1.67767	0.000699948	0.00242206	yes	up	0.99	0.47	0.54	2.02	2.86	1.94	0.666667	2.27333
Os02g0281200	Genes related to disease resistance	Os02g0281200	Similar to NBS-LRR protein (Fragment)	2.886	1.5293	3.97217e-07	2.56206e-06	yes	up	2.82	3.46	1.32	8.02	6.32	5.18	2.53333	6.50667
Os02g0282500	Genes related to disease resistance	Os02g0282500	Disease resistance protein domain containing protein	2.408	1.26768	0.00144308	0.00463916	yes	up	0.91	1.39	0.8	3.44	2.53	1.69	1.03333	2.55333
Os06g0594200	Genes related to disease resistance	Os06g0594200	Disease resistance protein domain containing protein	4.941	2.30468	0.00166168	0.00525687	yes	up	0.36	0.14	0.06	0.9	0.71	1.1	0.186667	0.903333
Figure 6B		Figure 6B
Os01g0949500	calmodulin	OsCML10	Similar to Calmodulin (CaM)	15.162	3.92235	1.50323e-79	4.56901e-77	yes	up	11.12	10.12	8.77	142.78	187.06	159.43	10.0033	163.09
Os01g0505600	calmodulin	OsCML11	EF-Hand type domain containing protein	9.862	3.30185	3.19211e-05	0.000147368	yes	up	0	0.32	0.49	3.7	3.29	2.75	0.27	3.24667
Os05g0577500	calmodulin	OsCML14	EF-Hand type domain containing protein	5.693	2.5092	5.43916e-06	2.89816e-05	yes	up	0.76	1.24	1.58	5.59	8.81	8.57	1.19333	7.65667
Os05g0380900	calmodulin	OsCML15	Similar to Polcalcin Jun o 2 (Calcium-binding pollen allergen Jun o 2)	24.286	4.60208	1.96346e-64	3.86649e-62	yes	up	6.46	5.54	5.28	114.5	180.72	155.63	5.76	150.283
Os01g0135700	calmodulin	OsCML16	EF-HAND 2 domain containing protein	6.855	2.77724	4.33436e-18	9.12664e-17	yes	up	5.98	2.96	4.84	33.09	37.65	33.09	4.59333	34.61
Os05g0223000	calmodulin	OsCML18	Similar to TCH2 (TOUCH 2); calcium ion binding	3.364	1.75011	8.44067e-07	5.16921e-06	yes	up	35.72	46.82	42.4	86.92	197.7	170.12	41.6467	151.58
Os04g0492800	calmodulin	OsCML22	Similar to H0425E08.6 protein	3.302	1.72353	2.60258e-06	1.46549e-05	yes	up	3.68	2.24	2.51	8.84	13.03	8.25	2.81	10.04
Os07g0681400	calmodulin	OsCML24	Similar to Calcium-binding protein CAST	3.019	1.59391	4.30317e-06	2.33333e-05	yes	up	2.91	2.09	2.82	8.08	12.57	11.07	2.60667	10.5733
Os03g0331700	calmodulin	OsCML27	Similar to cDNA clone:002-120-A09, full insert sequence	4.573	2.19314	2.33358e-18	5.02726e-17	yes	up	7.15	8.72	7.65	31.78	39.94	37.95	7.84	36.5567
Os06g0691600	calmodulin	OsCML29	EF-Hand type domain containing protein	3.766	1.91311	1.38271e-06	8.16572e-06	yes	up	6.66	9.39	8.97	21.15	44.19	37.72	8.34	34.3533
Os01g0955100	calmodulin	OsCML31	Similar to Calmodulin-like protein (Fragment)	46.709	5.54562	1.9163e-48	2.07696e-46	yes	up	2.98	2.86	3.38	97.96	199.99	173.76	3.07333	157.237
Os03g0743500	calmodulin	OsCML4	Calcium-binding EF-hand domain containing protein	4.717	2.23779	4.18458e-33	2.35914e-31	yes	up	21.34	24.46	21.56	125.37	123.24	115.46	22.4533	121.357
Os10g0389000	calmodulin	OsCML8	Centrin	3.971	1.98968	4.44079e-20	1.1127e-18	yes	up	22.58	23.7	24.27	99.78	113.78	95.37	23.5167	102.977
Figure 6C		Figure 6C
Os02g0571100	proteinase	OsCPS2	Ent-copalyl diphosphate synthase, Defense against both fungal pathogen and bacterial pathogen, Biosynthesis of phytoalexi	4.316	2.10983	1.51878e-08	1.20106e-07	yes	up	0.77	0.39	0.46	2.56	2.54	2.38	0.54	2.49333
Os12g0628400	proteinase	OsFAH1	Fatty acid 2-hydroxylase, Resistance to rice blast fungus infectio	0.298	-1.74795	1.94581e-18	4.21789e-17	yes	down	22.83	22.99	19.79	8.87	6.91	5.69	21.87	7.15667
Os03g0780800	proteinase	OsFAH2	Fatty acid 2-hydroxylase, Resistance to rice blast fungus infectio	0.419	-1.25395	1.9902e-07	1.34295e-06	yes	down	44.71	41.91	45.17	28.11	17.15	16.9	43.93	20.72
Os01g0764800	proteinase	OsGH3-2	Indole-3-acetic acid (IAA)-amido synthetase, Disease resistance, Abiotic stress toleranc	10.931	3.45037	4.77924e-08	3.5132e-07	yes	up	0.11	0.13	0.1	1.13	1.55	1.29	0.113333	1.32333
Os02g0512400	proteinase	OsGRX8	CC-type glutaredoxin, Abiotic stress response, Floral organ development and pathogen respons	0.237	-2.07662	1.51339e-05	7.42436e-05	yes	down	6.2	6.91	5.32	1.5	2.64	0.69	6.14333	1.61
Os02g0626100	proteinase	OsPAL1		2.49207	1.31734	1.28e-22	3.76e-21	yes	up	2062.82	2006.82	2003.69	5228.9	4996.86	4612.92	2024.44	4946.23
Os11g0537400	proteinase	Osrboh8	Similar to respiratory burst oxidase-like protein D	4.589	2.19816	1.79208e-36	1.19031e-34	yes	up	18.84	17.44	13.46	73.85	91.01	78.67	16.58	81.1767
Os01g0100900	proteinase	SPL1	Sphingosine-1-phosphate lyase, Disease resistance respons	3.046	1.6067	2.39282e-47	2.50601e-45	yes	up	58.93	52.01	36.91	183.58	163.23	138.2	49.2833	161.67
Figure 6D		Figure 6D
Os01g0764800	hormone	OsGH3-2	Indole-3-acetic acid (IAA)-amido synthetase, Disease resistance, Abiotic stress toleranc	10.9311	3.45037	4.78e-08	3.51e-07	yes	up	0.11	0.13	0.1	1.13	1.55	1.29	0.113333	1.32333
Os05g0143800	hormone	OsGH3-6	GH3 auxin-responsive promoter domain containing protein	3.36635	1.75119	2.13e-10	2.12e-09	yes	up	1.52	1.44	0.72	4.78	4.72	3.54	1.22667	4.34667
Os06g0597000	hormone	OsIAA23	Similar to Auxin responsive protein IAA-Re	2.13096	1.0915	0.000180105	0.000710337	yes	up	2.69	2.98	2.56	7.12	6.15	5.91	2.74333	6.39333
Os01g0856500	hormone	OsAUX1	Auxin transporter, Primary root and root hair elongation, Cd stress respons	2.05445	1.03875	5.4e-09	4.51e-08	yes	up	18.57	17.21	18.11	39.53	39.7	35.73	17.9633	38.32
Os05g0150500	hormone	OsTIR1	F-Box auxin receptor protein, Nuclear protein, Flag leaf inclination, Primary root growth, Crown root initiation, Seed development, Tillerin	0.466234	-1.10087	2.37e-18	5.09e-17	yes	down	135.54	137.98	106.67	79.12	60.75	53.85	126.73	64.5733
Os02g0628600	hormone	OsARF8	Similar to Auxin response factor 8	0.446642	-1.16281	9.73e-07	5.89e-06	yes	down	8.32	8.04	8.16	4.19	3.82	4	8.17333	4.00333
Os06g0232300	hormone	OsPIN1c	Similar to Auxin transport protein REH1	0.45891	-1.12372	9.04e-11	9.46e-10	yes	down	78.46	71.13	50.75	29.76	34.61	33.16	66.78	32.51
Os02g0743400	hormone	OsPIN1a	Auxin transport protein REH1	0.437147	-1.19381	2.74e-12	3.39e-11	yes	down	28.03	29.52	24.74	12.96	14.53	11.63	27.43	13.04
Os02g0817600	hormone	OsIAA10	AUX/IAA protein family protein	0.434347	-1.20308	2.46e-10	2.43e-09	yes	down	69.27	71.98	63.61	29.98	36.54	30.4	68.2867	32.3067
Os12g0601400	hormone	OsIAA3	Similar to Auxin-responsive protein (Aux/IAA) (Fragment)	0.415147	-1.26831	1.42e-05	7.02e-05	yes	down	14.15	11.35	10.07	5.12	7.19	3.75	11.8567	5.35333
Os04g0690600	hormone	OsARF13	Similar to Auxin response factor 13	0.358305	-1.48074	0.00619847	0.0168067	yes	down	0.89	1.06	0.69	0.33	0.38	0.3	0.88	0.336667
Os04g0664400	hormone	OsARF11	Auxin response factor 1	0.330945	-1.59534	1.82e-13	2.52e-12	yes	down	20.95	20.03	10.64	8.22	5.36	4.76	17.2067	6.11333
Os05g0515400	hormone	OsARF14	Similar to Auxin response factor 14	0.33915	-1.56	7.35e-24	2.4e-22	yes	down	27.08	23.59	23.99	9.9	8.62	7.8	24.8867	8.77333
Os11g0137000	hormone	OsPIN1b	Similar to PIN1-like auxin transport protein	0.297885	-1.74717	0.00306594	0.00902072	yes	down	1.4	1.27	0.6	0.45	0.16	0.41	1.09	0.34
Os01g0670800	hormone	OsARF2	Similar to Auxin response factor 2	0.24689	-2.01806	4.16e-60	6.88e-58	yes	down	76.13	72.65	57.89	21.78	16.74	14.24	68.89	17.5867
Os01g0645400	hormone	OsYUCCA1	Flavin monooxygenase-like enzyme , Auxin biosynthesi	0.204812	-2.28763	0.00126864	0.00413461	yes	down	1.13	1.45	1.91	0.23	0.27	0.49	1.49667	0.33
Os05g0576900	hormone	OsPIN3b	Similar to PIN1-like auxin transport protein	0.141638	-2.81972	0.000553602	0.00196476	yes	down	0.98	1.01	0.76	0.04	0.33	0.05	0.916667	0.14
Os01g0169800	hormone	FIB	Tryptophan aminotransferase, Indole-3-acetic acid (IAA) biosynthesi	0.104553	-3.2577	7.15e-67	1.57e-64	yes	down	32.69	29.7	25.76	3.09	3.96	2.72	29.3833	3.25667
Os12g0133800	hormone	OsPINd	Similar to Auxin efflux carrier	0.0208945	-5.58073	7.73e-05	0.000329645	yes	down	1.11	1.28	0.63	0.07	0	0	1.00667	0.0233333
Os03g0225900	hormone	OsAOS2	Allene oxide synthase (CYP74A2), Biosynthesis of jasmonic acid (JA	29.3776	4.87665	5.01e-39	3.76e-37	yes	up	0.33	0.3	0.37	10.72	11.88	9.74	0.333333	10.78
Os02g0218700	hormone	OsAOS3	Allene oxide synthase (CYP74A3), Fatty acid 9-/13-hydroperoxide lyase (CYP74C), Biosynthesis of jasmonic acid (JA), Plant defens	10.2671	3.35996	1.06e-70	2.61e-68	yes	up	4.09	3.69	3.76	49.8	44.6	36.51	3.84667	43.6367
Os08g0459600	hormone	OsOPR7	12-oxophytodienoate reductase (EC:1.3.1.42), Jasmonic acid (JA) biosynthesi	2.44941	1.29243	3.13e-22	9e-21	yes	up	24.26	23.87	19.54	65.22	59.86	54.81	22.5567	59.9633
Os05g0586200	hormone	OsJar1	Gretchen hagen 3 (GH3) family protein, Phytochrome, Jasmonate signalin	2.2067	1.14189	1.02e-10	1.06e-09	yes	up	9.82	9.34	6.12	26	18.21	16.16	8.42667	20.1233
Os03g0300400	hormone	JIOsPR10	Pathogen-related protein (JIOsPR10)	2.654	1.40825	3.11967e-08	2.36154e-07	yes	up	12.39	14.08	11.91	30.63	41.5	37.85	12.7933	36.66
Os02g0640500	hormone	SIT1	Lectin receptor-like kinase, Mediation of salt sensitivity, Regulation of ethylene homeostasi	11.1279	3.47611	3.9e-25	1.38e-23	yes	up	1.08	0.65	0.37	7.69	8.86	7.7	0.7	8.08333
Os04g0398000	hormone	OsERF101	ERF transcription factor, A member of APETALA2/Ethylene-Responsive Element Binding Protein(AP2/EREBP) family, Regulation of drought stress response, Innate immunit	8.65798	3.11403	3.86e-61	6.71e-59	yes	up	4.88	4.62	2.63	33.11	36.39	31.93	4.04333	33.81
Os03g0183000	hormone	OsERF62	APETALA2/ethylene-responsive element binding protein 125, Transcription regulator, Positive regulator of grain lengt	7.42492	2.89237	5.61e-85	1.99e-82	yes	up	98.25	89.13	64.44	642.69	747.66	665.11	83.94	685.153
Os09g0287000	hormone	Sub1C	Similar to Ethylene-responsive transcription factor 5 (Ethylene-responsive element binding factor 5) (EREBP-5) (AtERF5)	3.97709	1.99171	1.99e-15	3.32e-14	yes	up	9.46	8.69	8.23	31.62	45.36	36.59	8.79333	37.8567
Os04g0169100	hormone	OsETR2	Similar to Ethylene receptor-like protein 1	2.76443	1.46698	1.16e-13	1.64e-12	yes	up	8.43	10.49	4.84	27.04	23.14	19.49	7.92	23.2233
Os04g0578000	hormone	OsACS2	ACC synthase, Ethylene biosynthesi	2.33184	1.22147	3.05e-06	1.69e-05	yes	up	2.06	2.04	1.83	5.06	4.99	4.96	1.97667	5.00333
Os05g0149400	hormone	OsACO5	ACC oxidase, Ethylene biosynthesi	2.19015	1.13103	0.00306057	0.00900682	yes	up	1.66	2.25	1.19	3.39	4.81	3.53	1.7	3.91
Os06g0181700	hormone	OsERF2	Pathogenesis-related transcriptional factor and ERF domain containing protein	0.101	-3.30478	1.95372e-40	1.54327e-38	yes	down	70.21	63.81	66.25	6.89	9.03	6.34	66.7567	7.42
Os03g0214200	hormone	MODD	Mediator of OsbZIP46 deactivation and degradation, Negative regulation of ABA signaling and drought toleranc	0.394147	-1.34319	3.09e-11	3.42e-10	yes	down	57.92	57.36	56.03	24.01	28.59	21.59	57.1033	24.73
Os03g0133000	hormone	ONAC022	NAC transcription factor, Drought and salt stress tolerance, Modulation of ABA-mediated pathwa	3.2143	1.68451	2.21e-11	2.48e-10	yes	up	6.19	4.89	5.5	17.7	20.04	20.9	5.52667	19.5467
Os02g0703600	hormone	OsABA8OX1	Similar to Abscisic acid 8'-hydroxylase 1	5.14997	2.36456	2.21e-38	1.62e-36	yes	up	4.28	4.89	4.07	25.7	25.9	23.06	4.41333	24.8867
Os01g0859300	hormone	OsABI5-1	bZIP transcription factor, Stress response and ABA signal transduction, Regulation of plant fertilit	0.46564	-1.10271	0.0108763	0.0274876	yes	down	1.87	2.9	2.15	1.14	1.17	1.19	2.30667	1.16667
Os04g0610400	hormone	OsAP2-39	APETALA-2-like transcription Factor, Control of the abscisic acid (ABA)/gibberellin (GA) balanc	15.4564	3.95013	1.4e-98	8.71e-96	yes	up	20.55	16.53	16.52	286.49	326.25	285.81	17.8667	299.517
Os07g0686100	hormone	OsbZIP62	Similar to Abscisic acid responsive elements-binding factor	0.318207	-1.65196	7.52e-07	4.64e-06	yes	down	45.76	48.28	52.8	11.04	20.66	19.14	48.9467	16.9467
Os07g0154100	hormone	OSNCED3	Similar to Viviparous-14	158.941	7.31235	4.45e-27	1.77e-25	yes	up	0	0.07	0.11	8.8	13.97	12.27	0.06	11.68
Os03g0297600	hormone	OsPYL4	Streptomyces cyclase/dehydrase family protein	3.18637	1.67191	0.000134493	0.000545521	yes	up	5.13	3.23	4.72	8.39	19.72	17.05	4.36	15.0533
Os07g0569100	hormone	OsREM4.1	Remorin protein, Coordination of interlink between abscisic acid (ABA) and brassinosteroid (BR) signalin	5.45918	2.44868	1.16e-15	1.97e-14	yes	up	4.96	5.67	5.93	25.15	38.58	35.08	5.52	32.9367
Os05g0226900	hormone	OsRePRP1.1	Proline-rich glycoprotein, ABA-dependent inhibition of root growt	2.28532	1.1924	1.44e-06	8.47e-06	yes	up	4.36	3.1	3.02	9.52	8.41	8.05	3.49333	8.66
Os07g0418700	hormone	OsRePRP2.1	Proline-rich glycoprotein, ABA-dependent inhibition of root growt	2.86441	1.51824	1.6e-07	1.09e-06	yes	up	4.67	4.12	4.81	18.26	14.19	11.26	4.53333	14.57
Os02g0551100	hormone	OsSAPK6	Serine/threonine protein kinase, Dehydration-inducible SNF1-related protein kinase 2, Hyperosmotic stress response, Abscisic acid (ABA) signalin	2.16056	1.11141	1.53e-16	2.75e-15	yes	up	31.91	32.47	19.79	71.56	62.17	59.9	28.0567	64.5433
Figure 6E		Figure 6E
Os11g0154500	transcription factor	NAC17	Blast disease-responsive transcription factor, Disease resistanc	14.316	3.8396	1.65406e-15	2.77793e-14	yes	up	0.57	0.17	0.31	4.3	6.14	5.21	0.35	5.21667
Os04g0546800	transcription factor	OsERF1	Pathogenesis-related transcriptional factor and ERF domain containing protein	2.569	1.36128	2.47279e-07	1.64244e-06	yes	up	66.14	68.35	64.75	136.9	221.8	194.6	66.4133	184.433
Os01g0826400	transcription factor	OsWRKY24	WRKY transcription factor 24 (WRKY24)	7.756	2.95531	5.93665e-36	3.83387e-34	yes	up	1.67	1.66	1.46	13.98	12.42	13.49	1.59667	13.2967
Os04g0471700	transcription factor	OsWRKY35	Similar to WRKY10 (WRKY transcription factor 35)	0.483	-1.04906	0.0118025	0.0295068	yes	down	1.49	1.68	0.95	0.54	0.66	0.67	1.37333	0.623333
Os02g0265200	transcription factor	OsWRKY39	WRKY transcription factor 39	2.33	1.22055	0.00333885	0.00973254	yes	up	1.51	1.14	1.66	2.83	4.27	4.01	1.43667	3.70333
Os11g0686400	transcription factor	OsWRKY41	Similar to WRKY transcription factor 41	3.401	1.76586	8.96007e-10	8.24179e-09	yes	up	3.09	3.57	1.08	10.92	7.71	6.58	2.58	8.40333
Os05g0474800	transcription factor	OsWRKY70	WRKY transcription factor 70	7.582	2.92249	1.81235e-07	1.23007e-06	yes	up	0.27	0.1	0.27	1.77	1.68	1.94	0.213333	1.79667
Os06g0649000	transcription factor	WRKY28	PAMP (pathogen-associated molecular pattern)-responsive transrepressor, Defense respons	5.811	2.53876	1.81564e-15	3.04199e-14	yes	up	2.13	2.62	2.67	13.13	19.06	15.3	2.47333	15.83
Os05g0343400	transcription factor	WRKY53	WRKY transcription factor, Disease resistance, Defense respons	3.453	1.78782	2.08893e-23	6.54119e-22	yes	up	81.78	77.69	77.91	303.74	323.24	274.76	79.1267	300.58
Os04g0529100	transcription factor	Os04g0529100	Pathogenesis-related transcriptional factor and ERF domain containing protein	8.751	3.12946	4.05488e-08	3.0124e-07	yes	up	0.33	0.2	0.16	2.46	2.2	1.78	0.23	2.14667
Os03g0191900	transcription factor	Os03g0191900	Pathogenesis-related transcriptional factor and ERF domain containing protein	44.578	5.47826	8.57407e-56	1.18691e-53	yes	up	0.63	0.63	0.35	25.29	27.77	22.77	0.536667	25.2767
Os08g0408500	transcription factor	Os08g0408500	Pathogenesis-related transcriptional factor and ERF domain containing protein	3.103	1.63386	5.1698e-43	4.54601e-41	yes	up	148.43	138.07	110.07	456.57	460.7	410.21	132.19	442.493
Os09g0572000	transcription factor	Os09g0572000	Pathogenesis-related transcriptional factor and ERF domain containing protein	5.578	2.4797	2.79514e-06	1.56697e-05	yes	up	1.2	0.72	1.39	9.63	5.07	6.37	1.10333	7.02333
Os02g0638650	transcription factor	Os02g0638650	Pathogenesis-related transcriptional factor and ERF domain containing protein	15.898	3.99073	8.54714e-26	3.16561e-24	yes	up	0.34	0.46	0.21	6.71	5.49	4.91	0.336667	5.70333
Figure 6F		Figure 6F
Os03g0788500	protein kinase	OsCPK10	Calcium-dependent protein kinase, Regulaton of immune responses, Disease resistanc	5.747	2.52272	2.42477e-32	1.30643e-30	yes	up	3.6	2.47	2.52	18.05	19.72	15.72	2.86333	17.83
Os04g0584600	protein kinase	OsCPK13	Similar to Calcium dependent protein kinase	3.374	1.75443	3.61669e-58	5.49639e-56	yes	up	71.39	69.39	50.17	277.23	220.7	198.91	63.65	232.28
Os07g0568600	protein kinase	OsCPK20	Similar to Calcium-dependent protein kinase	2.682	1.42327	8.96864e-23	2.65667e-21	yes	up	24.95	24.82	17.17	75.78	58.77	50.35	22.3133	61.6333
Os08g0540400	protein kinase	OsCPK21	Similar to Calcium-dependent protein kinase	109.667	6.77699	3.61048e-83	1.21638e-80	yes	up	0.34	0.38	0.27	34.58	41.39	36.69	0.33	37.5533
Os02g0126400	protein kinase	OsCPK4	Calcium-dependent protein kinase, Positive regulator of the salt and drought stress response	2.312	1.20923	2.99129e-25	1.07513e-23	yes	up	34.38	32.27	23.9	90.26	73.77	63.21	30.1833	75.7467
Os02g0685900	protein kinase	OsCPK5	Similar to Calcium dependent protein kinase	0.408	-1.29406	0.0214052	0.0494551	yes	down	6.28	4.46	11.47	1.94	6.03	2.54	7.40333	3.50333
Os03g0808600	protein kinase	OsCPK8	Similar to Calcium-dependent protein kinase	3.141	1.6512	6.88773e-24	2.25265e-22	yes	up	14.5	14.8	8.91	53.61	42.79	33.09	12.7367	43.1633
Os03g0688300	protein kinase	OsCPK9	Calcium-dependent protein kinase, Positive regulator of drought stress tolerance and spikelet fertilit	5.343	2.41778	4.19716e-12	5.1095e-11	yes	up	1.1	0.71	0.76	4.19	5.59	4.97	0.856667	4.91667
Os05g0489900	protein kinase	OsDMI3	Ca/calmodulin-dependent protein kinase, Calcium/calmodulin-dependent protein kinase, Bacterial and fungal symbioses, Common symbiosis signaling (SYM) pathwa	2.369	1.24453	0.00193791	0.00601706	yes	up	0.66	0.87	0.66	2.39	1.8	1.53	0.73	1.90667
Os04g0618700	protein kinase	OsFLS2	Protein kinase, core domain containing protein	7.27	2.86189	5.48796e-18	1.14437e-16	yes	up	0.34	0.47	0.23	2.62	3.08	2.43	0.346667	2.71
Os03g0285800	protein kinase	OsMAPK3	MAP Kinase	4.48371	2.16469	4.15e-24	1.38e-22	yes	up	19.25	16.84	19.32	86.78	94.63	83.42	18.47	88.2767
Os03g0225100	protein kinase	OsMKK10-2	Mitogen-activated protein kinase (MAPK) kinase, Disease resistance, Drought toleranc	2.677	1.42078	8.0834e-06	4.18818e-05	yes	up	10.09	9.82	11.95	23.99	39.94	30.32	10.62	31.4167
Os05g0576800	protein kinase	OsMPK17	Similar to Blast and wounding induced mitogen-activated protein kinase	0.426	-1.23025	3.67345e-07	2.38165e-06	yes	down	5.69	6.12	4.24	3.27	2.29	1.93	5.35	2.49667
Os05g0566400	protein kinase	OsMPK7	Similar to Blast and wounding induced mitogen-activated protein kinase	2.765	1.46739	1.2435e-17	2.49082e-16	yes	up	26.68	24.01	14.89	83.58	61.56	50.39	21.86	65.1767
Os02g0632800	protein kinase	WAK14	Wall-associated kinase, Positive regulation of rice blast resistanc	9.52	3.25098	1.55663e-06	9.11199e-06	yes	up	0.05	0.16	0.05	1.05	1.13	0.54	0.0866667	0.906667
Os09g0561500	protein kinase	WAK90	Wall-associated kinase, Rice blast resistanc	4.565	2.1905	0.0014078	0.00453738	yes	up	0.18	0.26	0.05	1	0.68	0.64	0.163333	0.773333
Os09g0562600	protein kinase	WAK92	Wall-associated kinase, Positive regulation of rice blast resistanc	5.546	2.47157	1.46994e-16	2.65187e-15	yes	up	0.78	0.67	0.49	4.6	3.74	3.29	0.646667	3.87667

## Sheet: Figure 7
Figure 7A
	TP309			OCP-KO1
OsARF2	1	1	1	0.50271	0.49176	0.5861
OsARF11	1	1	1	0.19718	0.18607	0.21718
OsARF14	1	1	1	0.27088	0.2757	0.28005
FIB	1	1	1	0.04702	0.03425	0.08219
OsIAA3	1	1	1	0.35399	0.28587	0.44199
OsIAA10	1	1	1	0.41298	0.35161	0.42582
OsPIN1	1	1	1	0.24078	0.26008	0.3141
OsPIN1a	1	1	1	0.49115	0.39195	0.41215
OsPIN1d	1	1	1	0.18285	0.19769	0.20562
OsTIR1	1	1	1	0.32246	0.34404	0.27757
OsYUCCA1	1	1	1	0.21267	0.31388	0.30659
OsAUX1	1	1	1	2.1303	2.09702	2.38712
OsGH3-2	1	1	1	4.926	5.07644	5.02154
Figure 7B
pi21	1	1	1	2.29518	2.24898	2.13807
Pita	1	1	1	8.79723	8.26414	8.87604
OsPAL1	1	1	1	2.44974	2.71874	2.64007
OsMAPK3	1	1	1	3.40352	3.68556	3.74919
OsPR1a	1	1	1	12.6058	13.8625	13.2494
OsFLS2	1	1	1	8.51475	7.24046	7.82
OsCPK4	1	1	1	3.10634	2.61893	2.8167
OsCPK10	1	1	1	6.44078	5.83485	5.68716
OsCPK20	1	1	1	2.00758	2.45514	2.5834
OsCPK21	1	1	1	283.409	267.303	259.573
Figure 7C
OsABA8ox1	1	1	1	4.13855	4.34808	3.96292
OsAP2-39	1	1	1	13.4069	11.2712	11.7999
ONAC022	1	1	1	3.34729	3.59843	3.80531
OsREM4.1	1	1	1	6.03007	5.02582	5.13335
RePRP1.1	1	1	1	3.37398	3.06678	2.9177
RePRP2.1	1	1	1	3.55742	3.23034	3.31189
MODD	1	1	1	0.45323	0.37771	0.38392
OsbZIP62	1	1	1	0.48152	0.4481	0.5371

## Sheet: Supplementary Figure 4
Supplementary Figure 4

## Sheet: Supplementary Figure 10
Supplementary Figure 10B
TP309	OCP-KO1
115	108
120	101
119.5	101
119	96
120	100
125	109
117	107
121	106
118	105
124	104
117	101
120	105
123	106
114	105
120

## Sheet: Supplementary Figure 11
Supplementary Figure 11B
TP309	OCP-KO1
93.6782	58.042
89.3204	58.3893
92.1687	62.963
90.625	54.5455
88.75	57.3643
90.411	54.054
87.9747	52.9801
90.2597	58.6466
91.7949	48.5915
89.6907	54.7619
90.0585	62.5899
90.411	63.3333
92.9648	63.2075
91.4773	46.4286
	60.9756
