# Supplementary material for: Knockout of a papain-like cysteine protease gene OCP enhances blast resistance in rice
Source: Front Plant Sci. 2022 Nov 30;13:1065253. doi: 10.3389/fpls.2022.1065253 (PMC9749133; doi:10.3389/fpls.2022.1065253)
Supplement: Supplementary file 3 [file DataSheet_3.xlsx]

## Sheet: 质控数据统计表
Supplementary Table 4. Summary of RNA sequencing and mapping using the rice genome (Oryza sativa) as reference.
	Sample a	Raw reads	Clean reads	Error rate(%)	Q20(%)	Q30(%)	GC content(%)	Total mapped	Multiple mapped	Uniquely mapped
LOCP_1	OCP-1	46628898	46172294	0.027	97.31	92.2	49.04	43533649(94.29%)	2001835(4.34%)	41531814(89.95%)
LOCP_2	OCP-2	48654634	48047412	0.0276	97.08	91.71	52.81	45908292(95.55%)	2328863(4.85%)	43579429(90.7%)
LOCP_3	OCP-3	53501290	52874202	0.027	97.29	92.25	53.12	50461841(95.44%)	5246875(9.92%)	45214966(85.51%)
LWT_1	TP309-1	41318018	40862328	0.0268	97.38	92.43	51.99	39237450(96.02%)	2152124(5.27%)	37085326(90.76%)
LWT_2	TP309-2	45173574	44636486	0.0274	97.15	91.9	51.71	42692530(95.64%)	2107218(4.72%)	40585312(90.92%)
LWT_3	TP309-3	44266404	43619220	0.0266	97.45	92.62	53.19	41950563(96.17%)	4799913(11.0%)	37150650(85.17%)
	a The numercial values 1, 2 and 3 indicate different biological replicates.
